# Supplementary material for: Effect of dietary inclusion of artichoke (Cynara scolymus) leaf powder and astaxanthin on productive performance, hematological and biochemical profiles, hepatic and antioxidant enzyme activities, and gut microbiota in broiler chickens
Source: PLoS One. 2025 Oct 24;20(10):e0328784. doi: 10.1371/journal.pone.0328784 (PMC12551905; doi:10.1371/journal.pone.0328784)
Supplement: S1 Data — (XLSX) [file pone.0328784.s001.xlsx]

## Sheet: Sheet1
- Body Weight (g/bird):
Treatments	Initial Weight	First Week	Second	Third Week	Fourth Week	Fifth Week
			Week
T1R1	37.5	131.5	365.89	793.26	1346.44	2005
T1R2	37.5	132.6	366.25	793.5	1346	2004
T1R3	37.7	131.4	367	794.25	1351	2003
T1R4	37.9	131.6	364.36	794.94	1346.1	2006.68
T1R5	37.3	131.8	364.25	793.5	1350	2004
T1R6	37.7	131.2	366.05	795.55	1348.88	2003.55
T2R1	37.9	133.2	370	798.25	1405	2110
T2R2	37.8	133.1	368.61	797.77	1404.88	2096.66
T2R3	37.5	133.7	368.5	798.75	1408.05	2103.94
T2R4	37.7	132.5	368	796.5	1404	2093.33
T2R5	38	133.2	370.75	797.5	1407	2105
T2R6	37.8	134.5	371.75	798	1406	2100
T3R1	37	127.8	388.31	805.78	1389.21	2063.15
T3R2	37.3	126.7	390.75	808	1394	2040
T3R3	37	127.1	390.1	808.94	1389.89	2064.21
T3R4	37	125	387.1	808.94	1394.73	2044.73
T3R5	37	126.3	387.25	807.25	1395	2066
T3R6	37	125.7	390.83	806.66	1392.88	2053.33
T4R1	37.8	128.6	369	805.5	1379	1989
T4R2	37	129.2	370.5	805	1377	1982
T4R3	37	129	368.78	806.05	1378.68	1980.2
T4R4	37.45	129.3	368.78	805.78	1379.31	1990
T4R5	37	129.5	369.75	805.75	1377	1988
T4R6	37	129.4	370	805.25	1377	1990
T5R1	38	132	370.75	806.75	1388	2055
T5R2	37.5	132.7	368.78	807.21	1387.36	2052.57
T5R3	37.7	132.6	369.25	806.75	1387	2050.56
T5R4	37.7	131.9	368.68	806.72	1387.22	2056
T5R5	38	132.5	369.33	808.33	1388.22	2054.77
T5R6	38	132	369.75	809	1389	2057
T6R1	38.5	132.4	382.36	844.73	1433.68	2103.15
T6R2	38	132.1	382.47	844	1434.89	2104.21
T6R3	38.1	132.6	383.5	844.75	1435	2110
T6R4	38.3	131.5	383.15	843.31	1433.94	2109.47
T6R5	38	132.5	382.36	842.84	1433.31	2109.47
T6R6	38.6	132.6	384.05	843.55	1432.11	2104.44
T7R1	38	132.9	377.94	820.68	1422.1	2003.94
T7R2	37.7	132.8	377.68	821.16	1422.77	2001.88
T7R3	38	133.9	377.47	821.84	1421.05	2002.21
T7R4	37.5	132.6	376.75	820.75	1421	2003
T7R5	37.8	132.2	378.31	821.1	1421.52	2001.15
T7R6	37.8	132.8	377.63	821.63	1421.15	2001.26
T8R1	37.7	129	375.78	816.78	1407.31	2068.42
T8R2	37.7	128.7	376.75	816.25	1407	2075
T8R3	37.8	128.1	376.21	817.05	1407.26	2051.57
T8R4	37.5	129.5	376.26	817.78	1406.15	2047.36
T8R5	37.5	128.7	375.5	815.5	1406	2065
T8R6	37.8	129.6	375.63	815.63	1406.84	2047.36
T9R1	38	127.7	372.15	817.5	1403.44	1997.33
T9R2	38	126.7	371.75	818.25	1402	1999.4
T9R3	38	126.7	372.78	818.1	1403.21	1998.57
T9R4	38	127.3	373	818.25	1402	1999.3
T9R5	37.9	126.5	372.25	818.75	1404	1999.8
T9R6	38	127	372.5	818.5	1404.26	1998.05
- Feed Intake (g/bird):
Treatments	First Week	Second Week	Third Week	Fourth Week	Fifth Week	Total
T1R1	147	297.3	547.57	862.83	1035.55	2890.25
T1R2	148	297.85	550.05	861.55	1026.55	2884
T1R3	147	298	547.4	862.6	1024.1	2879.1
T1R4	147.5	294.31	550.15	863.42	1010.26	2865.64
T1R5	148	295.6	549.7	863.1	1025.85	2882.25
T1R6	147.5	298.44	548	862.83	1026.22	2882.99
T2R1	141	300.5	561.7	836.7	1030.2	2870.1
T2R2	141.5	301	560.5	833.05	1036.38	2872.43
T2R3	141	300.5	563.1	834.31	1025.1	2864.01
T2R4	141	301.44	562.55	835.88	1022.55	2863.42
T2R5	142	301.6	562.2	836.75	1031.95	2874.5
T2R6	141	300.5	562.05	836.55	1023.05	2863.15
T3R1	140.5	288.31	542.57	856.68	1004.36	2832.42
T3R2	140.5	284.5	541.3	853.75	1001.55	2821.6
T3R3	139	287.94	543.94	856.57	1001.84	2829.29
T3R4	139.5	285.15	543.21	856.89	1000.47	2825.22
T3R5	139.5	286.5	542.7	858	1000.2	2826.9
T3R6	139.5	287.55	542.61	857.55	999.88	2827.09
T4R1	145	275.5	544.3	825.3	988.55	2778.65
T4R2	145	276.5	545.8	823.7	989.7	2780.7
T4R3	144.5	275.52	543.73	823.31	988.36	2775.42
T4R4	145	276.1	545.15	823.57	988.78	2778.6
T4R5	145.5	276	544.05	823.55	987.95	2777.05
T4R6	144	276.2	544.5	824.5	988.75	2777.95
T5R1	142	273.9	530	842.75	986.5	2775.15
T5R2	142	275.68	530.21	841.1	989.78	2778.77
T5R3	141.5	273.7	531.3	842.3	986.8	2775.6
T5R4	141	274	532.16	842.66	986.94	2776.76
T5R5	141	275.33	531.66	840.88	988.22	2777.09
T5R6	141	275.7	530.45	842.95	987.7	2777.8
T6R1	136	291.68	576.31	815.89	972.78	2792.66
T6R2	135	290.42	574.89	814.63	973.52	2788.46
T6R3	137	291.7	575.35	814.35	974.35	2792.75
T6R4	136	294.73	576.57	816.63	973.1	2797.03
T6R5	135	294.31	578.47	817.94	973.31	2799.03
T6R6	136	293.4	578.57	813.11	973.88	2794.96
T7R1	148.5	299.21	556.52	846.21	959.36	2809.8
T7R2	148	299.15	554.88	845.72	959.38	2807.13
T7R3	148.25	299.94	556.31	845.1	959.52	2809.12
T7R4	148.25	299.25	555.5	845.5	959.25	2807.75
T7R5	148.5	299.1	555.63	846.94	959.89	2810.06
T7R6	148.5	299.52	556.47	846.84	959.94	2811.27
T8R1	143	283.94	552.84	829.36	956.47	2765.61
T8R2	144	283.1	552.8	827.8	954.55	2762.25
T8R3	144	284.1	551.73	828.57	954.68	2763.08
T8R4	144	283.68	552.57	829.73	955.47	2765.45
T8R5	143	283	551.1	829.1	954.85	2761.05
T8R6	144	283.47	551.15	827.05	957.89	2763.56
T9R1	144	275.26	534.27	843.05	991.83	2788.41
T9R2	144	275.6	533.05	843.3	992.55	2788.5
T9R3	145	275.89	533.68	843.84	990.52	2788.93
T9R4	144	276.4	534.9	842.15	990.15	2787.6
T9R5	144	276.6	534.25	843	991.75	2789.6
T9R6	144	275.7	533.3	842.36	991.36	2786.72
- Weekly Body Weight Gain (g/bird):
Treatments	First Week	Second Week	Third Week	Fourth Week	Fifth Week	Total
T1R1	94	234.39	427.37	553.18	658.56	1967.5
T1R2	95.1	233.65	427.25	552.5	658	1966.5
T1R3	93.7	235.6	427.25	556.75	652	1965.3
T1R4	93.7	232.76	430.58	551.16	660.58	1968.78
T1R5	94.5	232.45	429.25	556.5	654	1966.7
T1R6	93.5	234.85	429.5	553.33	654.67	1965.85
T2R1	95.3	236.8	428.25	606.75	705	2072.1
T2R2	95.3	235.51	429.16	607.11	691.78	2058.86
T2R3	96.2	234.8	430.25	609.3	695.89	2066.44
T2R4	94.8	235.5	428.5	607.5	689.33	2055.63
T2R5	95.2	237.55	426.75	609.5	698	2067
T2R6	96.7	237.25	426.25	608	694	2062.2
T3R1	90.8	260.51	417.47	583.43	673.94	2026.15
T3R2	89.4	264.05	417.25	586	646	2002.7
T3R3	90.1	263	418.84	580.95	674.32	2027.21
T3R4	88	262.1	421.84	585.79	650	2007.73
T3R5	89.3	260.95	420	587.75	671	2029
T3R6	88.7	265.13	415.83	586.22	660.45	2016.33
T4R1	90.8	240.4	436.5	573.5	610	1951.2
T4R2	92.2	241.3	434.5	572	605	1945
T4R3	92	239.78	437.27	572.63	601.52	1943.2
T4R4	91.85	239.48	437	573.53	610.69	1952.55
T4R5	92.5	240.25	436	571.25	611	1951
T4R6	92.4	240.6	435.25	571.75	613	1953
T5R1	94	238.75	436	581.25	667	2017
T5R2	95.2	236.08	438.43	580.15	665.21	2015.07
T5R3	94.9	236.65	437.5	580.25	663.56	2012.86
T5R4	94.2	236.78	438.04	580.5	668.78	2018.3
T5R5	94.5	236.83	439	579.89	666.55	2016.77
T5R6	94	237.75	439.25	580	668	2019
T6R1	93.9	249.96	462.37	588.95	669.47	2064.65
T6R2	94.1	250.37	461.53	590.89	669.32	2066.21
T6R3	94.5	250.9	461.25	590.25	675	2071.9
T6R4	93.2	251.65	460.16	590.63	675.53	2071.17
T6R5	94.5	249.86	460.48	590.47	676.16	2071.47
T6R6	94	251.45	459.5	588.56	672.33	2065.84
T7R1	94.9	245.04	442.74	601.42	581.84	1965.94
T7R2	95.1	244.88	443.48	601.61	579.11	1964.18
T7R3	95.9	243.57	444.37	599.21	581.16	1964.21
T7R4	95.1	244.15	444	600.25	582	1965.5
T7R5	94.4	246.11	442.79	600.42	579.63	1963.35
T7R6	95	244.83	444	599.52	580.11	1963.46
T8R1	91.3	246.78	441	590.53	661.11	2030.72
T8R2	91	248.05	439.5	590.75	668	2037.3
T8R3	90.3	248.11	440.84	590.21	644.31	2013.77
T8R4	92	246.76	441.52	588.37	641.21	2009.86
T8R5	91.2	246.8	440	590.5	659	2027.5
T8R6	91.8	246.03	440	591.21	640.52	2009.56
T9R1	89.7	244.45	445.35	585.94	593.89	1959.33
T9R2	88.7	245.05	446.5	583.75	597.4	1961.4
T9R3	88.7	246.08	445.32	585.11	595.36	1960.57
T9R4	89.3	245.7	445.25	583.75	597.3	1961.3
T9R5	88.6	245.75	446.5	585.25	595.8	1961.9
T9R6	89	245.5	446	585.76	593.79	1960.05
- Feed Conversion Ratio (FCR):
Treatments	First Week	Second Week	Third Week	Fourth Week	Fifth Week	Total
T1R1	1.56	1.26	1.28	1.55	1.57	1.46
T1R2	1.55	1.27	1.28	1.55	1.56	1.46
T1R3	1.56	1.26	1.28	1.54	1.57	1.46
T1R4	1.57	1.26	1.27	1.56	1.52	1.45
T1R5	1.56	1.27	1.28	1.55	1.56	1.46
T1R6	1.57	1.27	1.27	1.55	1.56	1.46
T2R1	1.47	1.26	1.31	1.37	1.46	1.38
T2R2	1.48	1.27	1.3	1.37	1.49	1.39
T2R3	1.46	1.27	1.3	1.36	1.47	1.38
T2R4	1.48	1.28	1.31	1.37	1.48	1.39
T2R5	1.49	1.26	1.31	1.37	1.47	1.39
T2R6	1.45	1.26	1.31	1.37	1.47	1.38
T3R1	1.54	1.1	1.29	1.46	1.49	1.39
T3R2	1.57	1.07	1.29	1.45	1.55	1.4
T3R3	1.54	1.09	1.29	1.47	1.48	1.39
T3R4	1.58	1.08	1.28	1.46	1.53	1.4
T3R5	1.56	1.09	1.29	1.45	1.49	1.39
T3R6	1.57	1.08	1.3	1.46	1.51	1.4
T4R1	1.59	1.14	1.24	1.43	1.62	1.42
T4R2	1.57	1.14	1.25	1.44	1.63	1.42
T4R3	1.57	1.14	1.24	1.43	1.64	1.42
T4R4	1.57	1.15	1.24	1.43	1.61	1.42
T4R5	1.57	1.14	1.24	1.44	1.61	1.42
T4R6	1.55	1.14	1.25	1.44	1.61	1.42
T5R1	1.51	1.14	1.21	1.44	1.47	1.37
T5R2	1.49	1.16	1.2	1.44	1.48	1.37
T5R3	1.49	1.15	1.21	1.45	1.48	1.37
T5R4	1.49	1.15	1.21	1.45	1.47	1.37
T5R5	1.49	1.16	1.21	1.45	1.48	1.37
T5R6	1.5	1.15	1.2	1.45	1.47	1.37
T6R1	1.44	1.16	1.24	1.38	1.45	1.35
T6R2	1.4	1.15	1.24	1.37	1.45	1.34
T6R3	1.44	1.16	1.24	1.37	1.44	1.34
T6R4	1.45	1.17	1.25	1.38	1.44	1.35
T6R5	1.42	1.17	1.256	1.38	1.43	1.35
T6R6	1.44	1.16	1.25	1.38	1.44	1.35
T7R1	1.56	1.22	1.25	1.4	1.64	1.42
T7R2	1.55	1.22	1.25	1.4	1.65	1.42
T7R3	1.54	1.23	1.25	1.41	1.65	1.43
T7R4	1.55	1.22	1.25	1.4	1.64	1.42
T7R5	1.57	1.21	1.25	1.41	1.65	1.43
T7R6	1.56	1.22	1.25	1.41	1.65	1.43
T8R1	1.56	1.15	1.25	1.4	1.44	1.36
T8R2	1.58	1.14	1.25	1.4	1.42	1.35
T8R3	1.59	1.14	1.25	1.4	1.48	1.37
T8R4	1.56	1.14	1.25	1.41	1.49	1.37
T8R5	1.56	1.14	1.25	1.4	1.44	1.36
T8R6	1.56	1.15	1.25	1.39	1.49	1.37
T9R1	1.6	1.12	1.19	1.43	1.67	1.42
T9R2	1.62	1.12	1.19	1.44	1.66	1.42
T9R3	1.63	1.12	1.19	1.44	1.66	1.42
T9R4	1.61	1.12	1.2	1.44	1.65	1.42
T9R5	1.62	1.12	1.19	1.44	1.66	1.42
T9R6	1.61	1.12	1.19	1.43	1.66	1.42
Physiological Traits
Treatments	Red Blood Cell count (RBC)	White Blood Cell count WBC	Packed Cell Volume (PCV %)	Hemoglobin concentration	Heterophil cells	Lymphocytes cells	H/L ratio
					(H %)	(L %)
T1R1	3390	30	28	9.33	20	65	0.3
T1R2	3400	31	29	9.66	22	66	0.33
T1R3	3394	30	28	9	21	67	0.31
T1R4	3393	31.5	29	9.33	20	64	0.31
T1R5	3396	30.5	29	9.99	22	65	0.33
T1R6	3397	30	28	9.66	21	66	0.31
T2R1	3485	31.5	29	9.66	13	65	0.2
T2R2	3495	31	28	9.33	14	67	0.2
T2R3	3500	31.5	27	9	13	66	0.19
T2R4	3480	32	30	9.33	15	64	0.23
T2R5	3490	31	30	9.66	12	63	0.19
T2R6	3490	30.5	27	9.99	14	65	0.21
T3R1	3640	33	28	9.33	20	64	0.31
T3R2	3620	31	29	9.66	19	66	0.28
T3R3	3630	30	27	9	21	67	0.31
T3R4	3620	31	30	9.99	18	67	0.26
T3R5	3630	33	29	9.33	18	64	0.28
T3R6	3640	34	28	9.66	21	65	0.32
T4R1	3900	31	28	9.33	21	62	0.33
T4R2	3850	31.5	30	9.33	19	63	0.3
T4R3	3800	30.5	27	9.66	21	60	0.35
T4R4	3950	32	29	9	20	62	0.32
T4R5	3850	31	28	9	20	63	0.31
T4R6	3900	31.5	26	9.66	19	62	0.3
T5R1	3400	32.4	28	9	22	64	0.34
T5R2	3350	31	29	9.66	20	63	0.31
T5R3	3500	31.4	28	9.99	21	64	0.32
T5R4	3250	33	27	9	20	62	0.32
T5R5	3450	32.4	29	9.99	21	62	0.33
T5R6	3300	33	30	9.33	22	63	0.34
T6R1	3040	31.4	29	9.99	18	64	0.28
T6R2	3268	30.5	28	9.66	17	63	0.26
T6R3	3080	30.4	30	9.33	19	65	0.29
T6R4	3260	31	27	9	18	64	0.28
T6R5	3170	31.4	29	9.66	20	65	0.3
T6R6	3100	31	28	9.33	19	63	0.3
T7R1	3650	29	27	9	19	66	0.28
T7R2	3680	31	29	9.33	21	64	0.32
T7R3	3840	30	27	9	20	63	0.31
T7R4	3490	32	28	9.66	22	66	0.33
T7R5	3360	29	26	9	21	66	0.31
T7R6	3970	32	28	9	20	65	0.3
T8R1	3900	31	28	9.33	22	66	0.33
T8R2	3800	33	26	9.66	24	63	0.38
T8R3	4000	33	29	9.99	23	62	0.37
T8R4	3800	32	30	9.66	25	67	0.37
T8R5	3700	31	27	9	24	66	0.36
T8R6	3900	29	31	9.33	23	63	0.36
T9R1	3230	30.5	30	10	17	65	0.26
T9R2	3645	33	28	9.66	19	63	0.3
T9R3	3334	31	31	10	18	64	0.28
T9R4	3540	32.5	27	9.33	20	65	0.3
T9R5	3732	31.5	30	9.99	18	62	0.29
T9R6	3150	32	31	10	19	62	0.3
Biochemical Traits:
Treatments	Glucose concentration	Cholesterol concentration	Uric acid concentration	Total protein concentration
	Mg/dL	Mg/dL	Mg/dL	g/dL
T1R1	237	115	4.62	3.2
T1R2	239	117	5.32	3.71
T1R3	244	113	5.2	3.42
T1R4	242	119	5.7	3.31
T1R5	246	114	5.27	3.6
T1R6	238	118	5.21	3.52
T2R1	280	118	4.25	3.23
T2R2	282	116	4.53	3.21
T2R3	273	120	4.73	3.35
T2R4	270	119	4.81	3.22
T2R5	283	115	4.44	3.19
T2R6	277	117	4.42	3.3
T3R1	282	143	5.57	3.73
T3R2	286	142	5.48	3.39
T3R3	288	141	5.99	3.87
T3R4	289	141	5.62	3.62
T3R5	287	143	5.45	3.75
T3R6	284	142	5.83	3.9
T4R1	240	107	2.77	3.11
T4R2	244	102	2.97	3.04
T4R3	242	106	2.76	3.09
T4R4	240	103	2.81	3.05
T4R5	242	102	2.86	3.13
T4R6	241	107	2.91	3.03
T5R1	264	135	3.79	4.44
T5R2	261	137	3.64	4.33
T5R3	260	139	3.57	4.64
T5R4	263	134	3.78	4.13
T5R5	262	136	3.94	4.32
T5R6	265	135	3.56	4.45
T6R1	272	124	5.16	3.67
T6R2	265	126	5.21	3.88
T6R3	266	127	5.13	3.97
T6R4	269	125	5.11	3.68
T6R5	271	128	5.17	3.97
T6R6	268	126	5.12	3.48
T7R1	284	114	5.52	3.46
T7R2	282	118	5.36	3.69
T7R3	279	119	5.43	3.28
T7R4	284	116	5.45	3.65
T7R5	281	118	5.35	3.59
T7R6	285	117	5.53	3.78
T8R1	267	140	2.92	3.17
T8R2	269	143	2.91	3.88
T8R3	272	139	2.87	3.35
T8R4	271	144	2.94	3.65
T8R5	269	142	2.83	3.53
T8R6	272	141	3.11	3.42
T9R1	278	116	3.79	3.37
T9R2	271	119	3.67	3.22
T9R3	275	115	3.51	3.18
T9R4	274	120	3.87	3.41
T9R5	280	118	3.61	3.43
T9R6	269	117	3.69	3.16
Microbial Traits:
Treatments	E-coli bacteria	Lactobacillus bacteria	Bacteria count
T1R1	5.12	4.32	5.21
T1R2	5.03	3.75	5.18
T1R3	5.06	4.07	5.11
T1R4	5.09	3.8	5.26
T1R5	5.05	3.85	5.06
T1R6	5.1	4.12	5.37
T2R1	4.79	4.94	5.13
T2R2	4.62	5.12	5.18
T2R3	4.48	4.8	5.2
T2R4	4.73	5.26	5.11
T2R5	4.97	4.67	5.15
T2R6	4.34	5.39	5.19
T3R1	4.76	5.22	5.19
T3R2	4.85	5.15	5.13
T3R3	4.87	5.13	5.18
T3R4	4.78	5.24	5.12
T3R5	4.93	5.27	5.11
T3R6	4.72	5.1	5.23
T4R1	4.79	5.15	5.06
T4R2	4.83	5.31	5.22
T4R3	4.65	5.51	5.11
T4R4	4.97	5.05	5.17
T4R5	4.72	5.37	5.1
T4R6	4.9	5.29	5.18
T5R1	4.52	5.26	5.15
T5R2	5.04	5.14	5.11
T5R3	4.68	5.12	5.14
T5R4	4.93	5.28	5.12
T5R5	4.52	5.19	5.05
T5R6	5.08	5.21	5.21
T6R1	4.75	5.14	5.07
T6R2	4.82	5.09	5.11
T6R3	4.7	5.13	5.15
T6R4	4.93	5.16	5.03
T6R5	4.62	4.99	5.01
T6R6	5.01	5.17	5.17
T7R1	4.7	5.45	5.11
T7R2	4.77	5.51	4.95
T7R3	4.86	5.44	5.16
T7R4	4.67	5.49	4.9
T7R5	4.68	5.47	5.01
T7R6	4.91	5.52	5.05
T8R1	4.53	5.01	5.1
T8R2	4.71	4.96	5.05
T8R3	4.59	5.05	4.97
T8R4	4.65	4.93	5.11
T8R5	4.69	4.99	5.18
T*R6	4.55	4.97	4.98
T9R1	4.74	4.98	5.18
T9R2	4.55	5.12	4.69
T9R3	4.64	4.79	5.05
T9R4	4.59	5.31	4.83
T9R5	4.56	4.43	5.07
T9R6	4.71	5.67	4.91
Oxidation Indices Measurements:
Treatments	Alanine aminotransferase (ALT) enzyme	Aspartate aminotransferase (AST)	Glutathione peroxidase enzyme (GPX)	Catalase enzyme (CAT)
T1R1	5.94	382.7	15.13	34.76
T1R2	5.86	390.8	14.81	37.83
T1R3	5.71	419.3	14.75	35.81
T1R4	6.11	411.4	15.19	34.68
T1R5	5.97	409.2	15.21	34.82
T1R6	5.81	392.6	14.73	35.79
T2R1	3.67	507	18.65	21.94
T2R2	3.73	493.2	18.73	22.24
T2R3	3.75	499	19.61	21.75
T2R4	3.65	481.4	17.75	22.13
T2R5	3.86	492.1	17.61	21.66
T2R6	3.54	501.2	19.79	22.22
T3R1	5.68	267.8	18.63	41.66
T3R2	5.82	251.4	19.19	38.96
T3R3	5.77	244.7	18.44	41.65
T3R4	5.73	274.5	19.38	38.89
T3R5	5.91	226.9	18.55	42.79
T3R6	5.59	292.3	19.27	37.88
T4R1	5.43	620.1	17.97	41.99
T4R2	5.47	285.9	18.13	29.61
T4R3	5.28	520.8	17.27	31.91
T4R4	5.61	385.9	18.83	39.53
T4R5	5.19	420.1	17.47	35.97
T4R6	5.72	485.2	18.63	35.55
T5R1	5.63	384.7	17.97	38.59
T5R2	5.67	460.3	17.77	49.68
T5R3	6.11	414.6	18.14	43.63
T5R4	5.17	430.4	17.47	44.64
T5R5	5.19	404.5	17.71	42.62
T5R6	6.13	440.5	18.17	45.65
T6R1	6.84	484.3	19.29	58.37
T6R2	6.76	405.8	19.61	50.94
T6R3	6.89	454.5	19.16	54.35
T6R4	6.71	435.6	19.74	54.96
T6R5	6.69	444.4	19.47	55.33
T6R6	6.91	445.7	19.43	53.98
T7R1	5.9	436.1	19.21	48.66
T7R2	6.1	546.9	18.93	55.73
T7R3	6.12	469.3	19.12	52.95
T7R4	5.88	513.7	19.02	51.94
T7R5	5.75	460.8	19.16	50.94
T7R6	6.25	522.2	18.98	52.95
T8R1	4.2	357.9	16.57	26.01
T8R2	4.2	257.2	16.89	31.12
T8R3	4.12	317.1	17.26	28.02
T8R4	4.23	298	16.25	29.11
T8R5	4.11	322.6	17.18	27.04
T8R6	4.34	292.5	16.23	30.09
T9R1	5.18	451.4	22.33	32.53
T9R2	5.12	461.2	21.93	29.79
T9R3	6.11	447.3	23.12	31.59
T9R4	4.26	465.3	21.14	30.73
T9R5	5.11	439.5	23.01	32.21
T9R6	5.12	473.1	21.25	30.11
